# Supplementary material for: A Single Bout of High-Intensity Cardiovascular Exercise Does Not Enhance Motor Performance and Learning of a Visuomotor Force Modulation Task, but Triggers Ipsilateral Task-Related EEG Activity
Source: Int J Environ Res Public Health. 2021 Nov 27;18(23):12512. doi: 10.3390/ijerph182312512 (PMC8657224; doi:10.3390/ijerph182312512)
Supplement: Supplementary file 1 [file ijerph-18-12512-s001.zip]

Archive with 1 entries (1 files):
- ijerph-1477522-supplementary.pdf
